# Supplementary material for: Genome-Wide Characterization of Trehalose-6-Phosphate Synthase Gene Family of Brassica napus and Potential Links with Agronomic Traits
Source: Int J Mol Sci. 2022 Dec 11;23(24):15714. doi: 10.3390/ijms232415714 (PMC9779256; doi:10.3390/ijms232415714)
Supplement: Supplementary file 1 [file ijms-23-15714-s001.zip]

Archive with 2 entries (2 files):
- Supplemental Material.pdf
- Supplementary Tables-final.xlsx
